# Supplementary material for: Peptide-Alkoxyamine Drugs: An Innovative Approach to Fight Schistosomiasis: “Digging Their Graves with Their Forks”
Source: Pathogens. 2024 Jun 6;13(6):482. doi: 10.3390/pathogens13060482 (PMC11206678; doi:10.3390/pathogens13060482)
Supplement: Supplementary file 1 [file pathogens-13-00482-s001.zip]

Archive with 1 entries (1 files):
- pathogens-2963059-supplementary.pdf
